# Supplementary material for: Specnuezhenide Ameliorates Age-Related Hepatic Lipid Accumulation via Modulating Bile Acid Homeostasis and Gut Microbiota in D-Galactose-Induced Mice
Source: Metabolites. 2023 Aug 18;13(8):960. doi: 10.3390/metabo13080960 (PMC10456809; doi:10.3390/metabo13080960)
Supplement: Supplementary file 1 [file metabolites-13-00960-s001.zip]

Archive with 1 entries (1 files):
- metabolites-2470169-supplementary.pdf
